# Supplementary material for: Testing and Refining the Ethical Framework for the Use of Horses in Sport
Source: Animals (Basel). 2023 May 31;13(11):1821. doi: 10.3390/ani13111821 (PMC10252045; doi:10.3390/ani13111821)
Supplement: Supplementary file 1 [file animals-13-01821-s001.zip]

Archive with 7 entries (7 files):
- Document S1 Participant questionnaire.pdf
- Document S2 Round 1 'how to' framework guide with worked example.pdf
- Document S3 Round 1 'how to access and save the survey' guide.pdf
- Document S4 Round 2 ethical framework application document.pdf
- Document S5 Round 3 ethical framework application document.pdf
- Document S6 Round 3 worked example.pdf
- Table S1 Predetermined ethical questions for participants used in each round per discipline.pdf
